# Supplementary material for: Autologous neutralizing antibody responses after antiretroviral therapy in acute and early HIV-1
Source: J Clin Invest. 2024 Apr 23;134(11):e176673. doi: 10.1172/JCI176673 (PMC11142743; doi:10.1172/JCI176673)
Supplement: Supporting data values [file jci-134-176673-s034.xlsx]

## Sheet: Figure 1A
	Viral Load (copies/mL)*
week post-ARTi	8009	8010	8011	8017	8026	8031	8032	8033	8036	8061	8063	8083
0	4142	10000000	73272	2141874	10000000	2235106	65966	10000000	26354	400924	10992	10000000
2	40		199	452	2985	507		1073	73	375	105	280129
3		1782					40
4		679			533	40		146		288	40	1650
5				40					40
7							40				40
8		40	85	40	147			40		40
9	40					40			40			100
10
11											40
12	40				68	40	40	40
13		45	200	40					40	40		40
15
16	40			40		40	40	40	40	40	40
17			40		40
18		40										40
20				40	40	40		40	40	43
21	40	40					40
23			40
24	40				40	40		40
25		40		40					40
26												40
42							40
50
55
71
83	40
102
103
188
274			40
* assay limit of detection 40 copies/mL, values <40 copies/mL were assigned a value of '40'

## Sheet: Figure 1B
	viral load (copies/mL)*
week post-ARTi	8016	8028	8043
0	247583	2026349	10000000
2		1066
3	268		422
4		156
5
7
8	40		380
9
10		40
11
12			262
13	40
15		6458
16			165
17
18
20	40	40	85
21
23
24	40		153
25		40
26
42
44	40
50			40
55
71	40
78			270
83
102			3108
103	23891
154	40
188
274
* assay limit of detection 40 copies/mL, values <40 copies/mL were assigned a value of '40'

## Sheet: Figure 1C
	Viral Load (copies/mL)*
week post-ARTi	8012	8014	8022	8030	8035	8038	8048	8068
0	242367	9525	96222	10529	297362	12080	70145	66503
1						41		110
2	106	40		40	116		73
3			78
4	98	40	40	40	46	40		40
5							40
7
8				40	40		40
9	40							40
10
11
12			40		40	40	40
13	40			40
15
16					40	40	40
17	159		40	40
18
20			40	40	40		537
21	40
23
24		40	40	40			40
25	40
26					40	40
42
50
55
71
83
102
103
188
274
* assay limit of detection 40 copies/mL, values <40 copies/mL were assigned a value of '40'

## Sheet: Figure 2 A-C
Participant ID	Time to ARTi (EDDI)	Week 0 gp120 binding (AUC)	Week 0 gp120 binding (AUC) Std. Error	Week 12 gp120 binding (AUC)	Week 12 gp120 binding (AUC) Std. Error	Week 24 gp120 binding (AUC)	Week 24 gp120 binding (AUC) Std. Error	Final TP gp120 binding (AUC)	Final TP gp120 binding (AUC) Std. Error	gp120 binding W0 - W12	gp120 binding W0 - W12 Std Error	gp120 binding W12 - W24	gp120 binding W12 - W24 Std Error
8009	46	0.07824	0.007207	0.09588	0.01106	0.07272	0.006304	0.06777	0.008258	0.01764	0.0132009	-0.02316	0.0127304
8010	20	0.01836	0.00272	0.1106	0.009923	0.1041	0.005642	0.1041	0.005642	0.09224	0.010289	-0.0065	0.0114148
8011	29	0.1586	0.00172	0.1526	0.00504	0.1238	0.004973	0.09238	0.002742	-0.006	0.00532541	-0.0288	0.00708042
8017	18	0.007239	0.003462	0.02511	0.0003747	0.01762	0.0009535	0.02653	0.0008774	0.017871	0.00348222	-0.00749	0.00102448
8026	25	0.03166	0.0001366	0.1088	0.01211	0.1053	0.004402	0.1329	0.009405	0.07714	0.0121108	-0.0035	0.0128853
8031	20	0.01859	0.001272	0.1168	0.01013	0.1091	0.01657	0.1091	0.01657	0.09821	0.0102095	-0.0077	0.0194212
8032	28	0.1106	0.0034	0.05149	0.0008116	0.03823	0.006176	0.02123	0.002028	-0.05911	0.00349552	-0.01326	0.0062291
8033	20	0.01671	0.007282	0.05055	0.004825	0.03126	0.002567	0.03126	0.002567	0.03384	0.00873545	-0.01929	0.00546536
8036	53	0.135	0.02191	0.1394	0.006426	0.1008	0.01879	0.09139	0.008528	0.0044	0.0228329	-0.0386	0.0198584
8061	13	0.04352	0.004146	0.03971	0.001776	0.03684	0.001822	0.0179	0.0009078	-0.00381	0.00451038	-0.00287	0.00254438
8063	33	0.1067	0.003295	0.1162	0.002631	0.1038	0.0013	0.1038	0.0013	0.0095	0.00421654	-0.0124	0.00293465
8083	27	0.02232	0.001928	0.06071	0.006793	0.05927	0.0009253	0.03205	0.0009233	0.03839	0.00706131	-0.00144	0.00685573
8016	20	0.01581	0.0009876	0.04245	0.003777	0.0277	0.003583	0.1761	0.005145	0.02664	0.00390398	-0.01475	0.00520611
8028	17	0.05967	0.01111	0.1952	0.001294	0.1927	0.003847	0.1927	0.003847	0.13553	0.0111851	-0.0025	0.0040588
8043	40	0.01421	0.0005472	0.1608	0.005838	0.1488	0.003928	0.1924	0.002119	0.14659	0.00586359	-0.012	0.00703644
8012	66	0.1733	0.01428	0.1361	0.008321	0.1248	0.00522	0.1169	0.00597	-0.0372	0.0165275	-0.0113	0.0098228
8014	78	0.1913	0.003273	0.1835	0.00279	0.1661	0.01635	0.1661	0.01635	-0.0078	0.00430077	-0.0174	0.0165863
8022	86	0.1218	0.02172	0.06959	0.005092	0.03636	0.008477	0.03636	0.008477	-0.05221	0.0223089	-0.03323	0.00988878
8030	121	0.1977	0.000367	0.1946	0.0002415	0.192	0.0008957	0.1847	0.004099	-0.0031	0.00043933	-0.0026	0.000927686
8035	118	0.1896	0.003617	0.1907	0.003566	0.1737	0.00621	0.1814	0.00797	0.0011	0.00507928	-0.017	0.00716104
8038	93	0.1992	5.116e-05	0.1936	9.237e-05	0.1964	0.0008274	0.1964	0.0008274	-0.0056	0.000105591	0.0028	0.00083254
8048	110	0.1801	0.002833	0.1706	0.00904	0.1822	0.002846	0.1822	0.002846	-0.0095	0.00947352	0.0116	0.00947741
8068	128	0.1931	0.003333	0.1935	0.002365	n/a	n/a	0.1935	0.002365	0.0004	0.00408682	#VALUE!	#VALUE!

## Sheet: Figure 2 D-G
Participant ID	Time to ARTi (EDDI)	W.0 MN.3 IC50 (ug/mL)*	W.0 MN.3 IC50 95% CI	Final TP MN.3 IC50 (ug/mL)*	Final TP MN.3 IC50 95% CI	W.0 SF162 IC50 (ug/mL)*	W.0 SF162 IC50 95% CI	Final TP SF162 IC50 (ug/mL)*	Final TP SF162 IC50 95% CI
8009	46	1000	n/a	1000	n/a	1000	n/a	1000	n/a
8010	20	1000	n/a	1000	n/a	1000	n/a	1000	n/a
8011	29	1000	n/a	1000	n/a	1000	n/a	1000	n/a
8017	18	1000	n/a	1000	n/a	1000	n/a	1000	n/a
8026	25	1000	n/a	1000	n/a	1000	n/a	1000	n/a
8031	20	1000	n/a	1000	n/a	1000	n/a	1000	n/a
8032	28	1000	n/a	1000	n/a	1000	n/a	1000	n/a
8033	20	1000	n/a	1000	n/a	1000	n/a	1000	n/a
8036	53	1000	n/a	1000	n/a	1000	n/a	1000	n/a
8061	13	1000	n/a	1000	n/a	1000	n/a	1000	n/a
8063	33	1000	n/a	1000	n/a	1000	n/a	1000	n/a
8083	27	1000	n/a	1000	n/a	1000	n/a	1000	n/a
8016	20	1000	n/a	243.3	139.2 to 425.1	1000	n/a	1000	n/a
8028	17	1000	n/a	35.33	22.56 to 55.33	1000	n/a	377.2	217.0 to 655.4
8043	40	1000	n/a	22.01	18.04 to 26.86	1000	n/a	41.51	27.18 to 63.41
8012	66	1000	n/a	1000	n/a	1000	n/a	1000	n/a
8014	78	68.64	51.19 to 92.05	164	88.08 to 305.3	151.4	87.97 to 260.6	865.2	453.4 to 1651
8022	86	1000	n/a	1000	n/a	1000	n/a	1000	n/a
8030	121	21.12	16.51 to 27.04	125.3	93.43 to 168.0	137.6	97.37 to 194.4	1000	n/a
8035	118	257.3	185.5 to 356.9	1000	n/a	257.3	92.67 to 236111	1000	n/a
8038	93	61.79	45.58 to 83.78	44.05	32.10 to 60.45	50.6	40.67 to 62.96	66.98	41.28 to 108.7
8048	110	388.2	315.1 to 478.4	88.17	67.25 to 115.6	1000	n/a	540.7	338.8 to 862.7
8068	128	29.09	20.36 to 41.56	25.56	11.48 to 56.90	172.1	138.1 to 214.5	104.6	64.59 to 169.4
*assay limit of detection = 1,000 ug/mL. IC50 values greater than 1,000 were assigned a value of '1,000' for analysis

## Sheet: Figure 3B
	EDDI (clinical) time to ARTi			Poisson - Fitter time to ARTi and CI			Poisson Fitter- dominant clade only
	EDDI	EP-EDDI	LP-EDDI	Days since Infection	upper bound	lower bound	Days since Infection	upper bound	lower bound
8028	17	26	7	11	20	2
8010	20	27	13	12	22	2
8031	20	27	13	9	14	4
8033	20	27	13	10	19	1
8026	25	27	22	6	6	6
8032	28	37	18	20	29	11
8011	29	31	27	47	61	33
8063	33	36	29	24	38	9
8061	13	16	10	87	158	16	17	9	24
8017	18	24	11	318	416	220	32	14	50
8016	20	26	13	112	135	90	22	4	40
8083	27	29	25	48	103	-6	7	0	16
8043	40	50	30	465	681	248	22	12	32
8009	46	72	20	251	270	232	25	48	2
8036	53	81	24	70	80	60	7	5	10
EDDI - estimated date of diagnosable infection (value represents days between ART initiation and EDDI)
EP - EDDI - early probably EDDI (value represents days between ART initiation and EP-EDDI)
LP - EDDI - late probably EDDI (value represents days between ART initiation and LP-EDDI)

## Sheet: Figure 3C
	EDDI (clinical) time to ARTi			Poisson - Fitter time to ARTi and CI
	EDDI	EP-EDDI	LP-EDDI	Days since Infection	upper bound	lower bound
8022	86	135	37	69	86	52
8038	93	160	26	109	136	83
8048	110	189	31	128	155	101
8030	121	217	24	181	209	151
8068	128	186	70	195	369	21
8012	64	103	29	321	357	285
8014	78	124	32	n/a (diversity too great)
8035	118	211	24	534	589	480
EDDI - estimated date of diagnosable infection (value represents days between ART initiation and EDDI)
EP - EDDI - early probably EDDI (value represents days between ART initiation and EP-EDDI)
LP - EDDI - late probably EDDI (value represents days between ART initiation and LP-EDDI)

## Sheet: Figure 3B+C Poisson-Fitter
Full Phylogeny
PID	Lambda	St.Dev	NSeq	NBases	MeanHD	MaxHD	Days(CI)	Chi2	DF	Goodness_of_pval	Star-Like Phylogeny
8009	15.61	0.5966	18	2610	16	31	251 (232, 270)	NA	27	2e-16	No
8010	0.7143	0.3108	14	2605	0.71	4	12 (2, 22)	3.688	3	0.2972	Yes
8011	2.915	0.437	18	2625	2.9	8	47 (33, 61)	4.88	4	0.2999	No
8012	19.39	1.1	39	2536	19	42	321 (285, 357)	1775985	30	2e-16	No
8014											No	* Diversity too great to estimate
8016	6.935	0.717	18	2597	6.9	16	112 (90, 135)	NA	11	2e-16	No
8017	19.93	3.143	25	2632	20	47	318 (220, 416)	NA	41	2e-16	No
8022	4.206	0.53	17	2559	4.2	9	69 (52, 86)	1.578	5	0.9039	No
8026							6				N/A	* Diversity too small to estimate
8028	0.6667	0.2921	12	2587	0.67	3	11 (2, 20)	0.3121	2	0.8555	Yes
8030	11.13	0.8992	15	2590	11	18	181 (152, 209)	140.8	10	2e-16	No
8031	0.5455	0.1624	22	2541	0.55	4	9 (4, 14)	1.877	2	0.3911	Yes
8032	1.2	0.2876	15	2566	1.2	4	20 (11, 29)	0.7634	2	0.6827	Yes
8033	0.6	0.2903	10	2577	0.6	3	10 (1, 19)	0.7405	2	0.6906	Yes
8035	33.33	1.745	17	2619	33	57	534 (480, 589)	10754	32	2e-16	No
8036	4.29	0.3184	33	2578	4.3	12	70 (60, 80)	326	8	2e-16	No
8038	6.742	0.8363	12	2595	6.7	14	109 (83, 136)	NA	10	2e-16	No
8043	29.49	7.019	22	2666	29	90	465 (248, 681)	1119	87	2e-16	No
8045	13.09	0.9216	15	2577	13	21	213 (184, 243)	NA	13	2e-16	No
8048	7.902	0.8461	18	2598	7.9	18	128 (101, 155)	91.86	11	7.216e-15	No
8061	5.329	2.214	22	2574	5.3	29	87 (16, 158)	2851	26	2e-16	Yes
8063	1.429	0.4398	7	2568	1.4	5	24 (9, 38)	2.945	3	0.4001	Yes
8068	11.91	5.43	12	2568	12	47	195 (21, 369)	NA	43	2e-16	No
8083	3	1.727	10	2611	3	15	48 (-6, 103)	84227	13	2e-16	Yes
Dominant Clade Only (for applicable AAi MVT participants)
PID	Lambda	St.Dev	NSeq	NBases	MeanHD	MaxHD	Days(CI)	Chi2	DF	Goodness_of_pval	Star Like Phylogeny
8009	1.524	0.7261	7	2607	1.5	5	25 (2, 48)	0.877	3	0.831	No
8016	1.333	0.5519	9	2566	1.3	4	22 (4, 40)	2.123	3	0.5474	Yes
8017	1.985	0.5645	17	2584	2	8	32 (14, 50)	47.47	6	1.505e-08	Yes
8036	0.4364	0.07932	11	2578	0.44	1	7 (5, 10)	0.7295	1	0.393	Yes
8043	1.375	0.3338	16	2663	1.4	5	22 (12, 32)	0.4001	3	0.9402	yes
8061	1	0.2477	20	2571	1	5	17 (9, 24)	0.481	3	0.9231	Yes

## Sheet: Figure 4A
Participant ID	W.0 Autologous IC50 (ug/mL)*	W.0 95% CI	W.12 Autologous IC50 (ug/mL)*	W.12 95% CI	W.24 Autologous IC50 (ug/mL)*	W.24 95% CI	Final TP Autologous IC50 (ug/mL)*	Final TP 95% CI
8009	1000	n/a	1000	n/a	1000	n/a	1000	n/a
8010	1000	n/a	1000	n/a	1000	n/a	1000	n/a
8011	1000	n/a	1000	n/a	1000	n/a	1000	n/a
8017	1000	n/a	1000	n/a	1000	n/a	1000	n/a
8026	1000	n/a	1000	n/a	1000	n/a	1000	n/a
8031	1000	n/a	1000	n/a	1000	n/a	1000	n/a
8032	1000	n/a	1000	n/a	1000	n/a	1000	n/a
8033	1000	n/a	1000	n/a	1000	n/a	1000	n/a
8036	1000	n/a	1000	n/a	1000	n/a	1000	n/a
8061	1000	n/a	1000	n/a	1000	n/a	1000	n/a
8063	1000	n/a	1000	n/a	1000	n/a	1000	n/a
8083	1000	n/a	1000	n/a	1000	n/a	1000	n/a
8016	1000	n/a	1000	n/a	1000	n/a	1000	n/a
8028	1000	n/a	1000	n/a	598	370.3 to 965.5	598	370.3 to 965.5
8043	1000	n/a	1000	n/a	1000	n/a	331.2	146.1 to 750.7
8012	1000	n/a	835.3	226.8 to 3076	503.9	203.4 to 1248	136.1	112.9 to 164.0
8014	1000	n/a	1000	n/a	276.1	192.5 to 396.0	276.1	192.5 to 396.0
8022	1000	n/a	1000	n/a	1000	n/a	1000	n/a
8030	1000	n/a	1000	n/a	1000	n/a	703.2	480.8 to 1029
8035	1000	n/a	823.9	302.6 to 2244	696.3	528.3 to 917.8	93.04	64.14 to 135.0
8038	1000	n/a	1000	n/a	80.19	54.38 to 118.3	80.19	54.38 to 118.3
8048	1000	n/a	800.9	653.4 to 981.7	16.22	11.46 to 22.94	16.22	11.46 to 22.94
8068	1000	n/a	54.8	46.88 to 64.06	n/a	n/a	54.8	46.88 to 64.06
*assay limit of detection = 1,000 ug/mL. IC50 values greater than 1,000 were assigned a value of '1,000' for correlation analysis

## Sheet: Figure 4B
	longitudinal IC50 Plasma IgG (ug/mL)* for Aai participants with rebound
Week post-ARTi	8043	8028	8016
0	1000	1000	1000
10		1000
12	1000
13			1000
15		1000
24	1000	598	1000
44			1000
50	1000
71			1000
78	1000
96	331.2
103			1000
154			1000
*assay limit of detection = 1,000 ug/mL. IC50 values greater than 1,000 were assigned a value of '1,000' for correlation analysis
** plasma availability varied by participant, blank spaces represent weeks at which plasma was unavailable for that participant

[truncated: 6 more sheets: Figure 4C, Figure 6, Figure S1, Figure S2, Figure S7, Figure S8]
